# Supplementary material for: Basal Serum Diamine Oxidase Levels as a Biomarker of Histamine Intolerance: A Retrospective Cohort Study
Source: Nutrients. 2022 Apr 5;14(7):1513. doi: 10.3390/nu14071513 (PMC9003468; doi:10.3390/nu14071513)
Supplement: Supplementary file 1 [file nutrients-14-01513-s001.zip]

Archive with 1 entries (1 files):
- nutrients-1620002-supplementary.pdf
